# Supplementary material for: A smart nanocomposite bioactive ink for controlled siRNA delivery in calvarial mesenchymal stromal cells as a minimally invasive treatment for craniosynostosis
Source: Regen Biomater. 2025 Nov 8;13:rbaf115. doi: 10.1093/rb/rbaf115 (PMC12869795; doi:10.1093/rb/rbaf115)
Supplement: rbaf115_Supplementary_Data [file rbaf115_supplementary_data.zip]

Archive with 4 entries (4 files):
- 15-Nov-2025_013314_Edit_Supplementary_Figures_Salvati_et_al.,_2025.docx
- Edit_Supplementary_Figures_Salvati_et_al.,_2025.docx
- 15-Nov-2025_013314_Supplementary_Figures_Salvati_et_al.,_2025.docx
- Supplementary_Figures_Salvati_et_al.,_2025.docx
